# Supplementary material for: Seeing the world through the eyes of a butterfly: visual ecology of the territorial males of Pararge aegeria (Lepidoptera: Nymphalidae)
Source: J Comp Physiol A Neuroethol Sens Neural Behav Physiol. 2021 Oct 28;207(6):701–13. doi: 10.1007/s00359-021-01520-3 (PMC8568875; doi:10.1007/s00359-021-01520-3)
Supplement: Supplementary file 2 — Supplementary file2 (XLSX 15 KB) [file 359_2021_1520_MOESM2_ESM.xlsx]

## Sheet: Sheet1
Supplement to Bergman et al Pararge aegeria
	Pararge aegeria field data			occupied sunspot			nearest unoccupied sunspot										perch height (cm)									distance betw. perches
	Male id	date	time	length	width	size (m2)	length	width	size (m2)	Male body orientation rel to N (first landing)	sun azimuth (compass direction)	body orientation rel. to sun azimuth	sun elevation (° from horizon)	substrate landing #1	substrate landing #2	substrate landing #3	perch height landing #1	perch height landing #2	perch height landing #3	perch height (average cm)	substrate angle (° to horizontal)	head pitch °	body pitch° (wing transect)	head to body pitch °	wings open/ closed	perch 1 - 2 (cm)	perch 2 - 3 (cm)	perch 3 - 4 (cm)
	1	2015-05-21	11.35							348	145	203	50.05	vegetation	vegetation	vegetation	80	80	80	80	1	46			open
	2	2015-05-21	12.50								173		53.75	vegetation	vegetation							58			closed
	3	2015-06-04	13.00							342	177	165	56.1	rock	vegetation						0	40	23	117	closed
	6	2015-06-12	14.45							16	218	158	52.57	vegetation	rock		60	10		35	12	57	12	111	closed
	9	2015-07-17	12.45							235	167	68	54.45	vegetation	vegetation	vegetation	55	45	45	48.3333	-6	23			open
	10	2015-08-03	11.40							326	145	181	47.21	vegetation	vegetation		30	20		25	3	47	24	109	closed
	11	2015-08-03	12.43							327	167	160	50.73	rock	vegetation		0			0		43	22	115	closed
	4	2015-06-12	13.22	10	2	20				346	185	161	56.79	vegetation	vegetation		40	60		50
	5	2015-06-12	14.15	12	4	48				348	206	172	54.78	vegetation	vegetation							48	12	120	closed
	18	2015-08-06	14.07	8	7	56				33	199	194	49.26	vegetation	vegetation	vegetation	25	35	45	35	17	58	18	104	closed
	19	2015-08-06	14.25	4	2	8				28	205	183	48.32	vegetation	vegetation		10	10		10	17	47	25	108	closed	10
	20	2015-08-06	15.11	10	6	60				55	221	194	44.84	vegetation	vegetation	rock	10	40	0	16.6667	13	53	-3	130	closed	450	500
	16	2015-08-06	13.17	4	3	12				277	177	100	50.43	vegetation	vegetation	vegetation	40	40	40	40	0	37	32	111	closed	5	5
	7	2015-07-14	12.30	8	5	40	5	1.5	7.5	350	161	189	54.38	vegetation	vegetation	vegetation	120	120	40	93.3333		52	16	112	closed
	8	2015-07-14	13.10	10	8	80	3	2	6	354	177	177	55.38	vegetation	vegetation		10	50		30		37			open
	12	2015-08-04	11.50	5	3	15	2	1	2	333	149	184	47.73	vegetation	vegetation	vegetation	10	10	10	10						10	50	60
	13	2015-08-04	12.30	5.5	3	16.5	3	2	6	309	162	147	50.01	vegetation	vegetation		100	120		110	-11	15	51	114	closed
	14	2015-08-04	13.30	3.5	2.9	10.15	1	0.5	0.5	358	185	173	50.88	vegetation	vegetation	vegetation	50	50	50	50	10	47	20	113	closed	10	0
	15	2015-08-06	12.09	8	6	48	5	4	20	8	155	213	48.46	vegetation	vegetation	vegetation	80	65	80	75		35	29	116	closed	150	130
	17	2015-08-06	13.37	3	2	6	2	1	2	340	188	152	50.23	vegetation	vegetation		10	10		10	-1	33	49	98	closed	60
	21	2015-08-07	10.12	12	4	48	6	1	6	291	120	171	37.3	vegetation	vegetation	vegetation	15	15	17	15.6667		69	-26	137	closed	10	100
	22	2015-08-07	10.31	13	6	78	4	3	12	317	125	192	39.52	vegetation	vegetation	vegetation	35	35	37	35.6667		61			open	15	140
	23	2015-08-07	11.05	6	4	24	3	2	6	286	135	151	43.13	vegetation	rock	vegetation	25	0	23	16		47	-6	139	closed	130	110
	24	2015-08-07	11.44	5	4	20	2	1.5	3	330	147	183	46.53	vegetation	vegetation	vegetation	35	35	35	35		38			open	50	4
	25	2015-08-07	12.09	8	2	16	2	1	2	342	156	186	48.19	vegetation	vegetation	rock	10	0	15	8.33333		56			open	80	3
	26	2015-08-08	16.55	16	4	64	2	1	2	69	249	183	32.58	vegetation	vegetation	vegetation	20	35	40	31.6667	24	69			open	100	120
	27	2015-08-08	17.30	10	4	40	3	2	6	71	257	174	27.94	vegetation	vegetation	vegetation	50	50	50	50		47	5	128	closed	50	50
